# Supplementary material for: Effect of Cerenkov Radiation-Induced Photodynamic Therapy with 18F-FDG in an Intraperitoneal Xenograft Mouse Model of Ovarian Cancer
Source: Int J Mol Sci. 2021 May 6;22(9):4934. doi: 10.3390/ijms22094934 (PMC8125334; doi:10.3390/ijms22094934)
Supplement: Supplementary file 1 [file ijms-22-04934-s001.zip]

Archive with 1 entries (1 files):
- ijms-1177322 - SI.pdf
